# Supplementary material for: On solving textual ambiguities and semantic vagueness in MRC based question answering using generative pre-trained transformers
Source: PeerJ Comput Sci. 2023 Jul 24;9:e1422. doi: 10.7717/peerj-cs.1422 (PMC10403182; doi:10.7717/peerj-cs.1422)
Supplement: Supplemental Information 7 [file peerj-cs-09-1422-s007.py]

from transformers import AutoTokenizer, AutoModelForQuestionAnswering, pipeline

# Load tokenizer and model
tokenizer = AutoTokenizer.from_pretrained("deepset/bert-base-cased-squad2")
model = AutoModelForQuestionAnswering.from_pretrained("deepset/bert-base-cased-squad2")

# Load NewsQA dataset
newsqa = pipeline("question-answering", model=model, tokenizer=tokenizer, dataset="newsqa")

# Define function to ask questions and get answers
def get_answer(question, context):
    answer = newsqa(question=question, context=context)
    return answer['answer']

# Example usage
context = "In a move to combat misinformation, Facebook is expanding its fact-checking network to include more third-party fact-checkers."
question = "What is Facebook doing to combat misinformation?"
answer = get_answer(question, context)
print(answer)  # Output: "expanding its fact-checking network to include more third-party fact-checkers"
